# Supplementary material for: A method to analyze gene expression profiles from hippocampal neurons electrophysiologically recorded in vivo
Source: Front Neurosci. 2024 Apr 17;18:1360432. doi: 10.3389/fnins.2024.1360432 (PMC11061373; doi:10.3389/fnins.2024.1360432)
Supplement: Supplementary file 1 [file Data_Sheet_1.XLS]

## Sheet: Supplementary Data 1
Gene	log2 fold change	adjusted P-value
2010300C02Rik	0.390336	0.0430763
2900097C17Rik	0.332413	0.0110931
5730409E04Rik	0.861748	0.00327677
Abcd3	1.18641	0.0235476
Ablim1	2.02554	0.00157409
Abracl	1.07265	0.0446575
Acbd3	1.62936	0.00705991
Acbd6	1.0902	0.0463269
Acot13	0.967853	0.0260343
Acsl5	1.56961	0.0297726
Actb	0.343122	6.02697e-12
Actr3b	0.63154	0.015813
Agap3	0.745186	0.000472737
Akap7	1.77761	0.0156771
Aldoa	0.496159	2.0482e-06
Anapc11	1.00438	0.0159748
Ap2a2	0.754438	0.0107884
Arhgap12	0.957816	1.22672e-05
Arhgef25	0.786646	2.28736e-05
Armc6	1.32631	0.0159748
Arpc4	0.799418	5.14738e-09
Asic2	0.955004	0.015813
Atg3	1.23704	0.0294394
Atg4d	1.73008	0.00756398
Atg9a	1.09954	0.0317881
Atl2	1.06711	0.0297532
Atp1a2	-0.684105	0.049263
Atp1a3	0.367689	0.027771
Atp1b1	0.257016	0.000239849
Atp5a1	0.587564	5.10031e-08
Atp5b	0.677612	5.80941e-16
Atp5d	0.561363	0.0175511
Atp5e	1.01465	2.80458e-06
Atp5g1	0.629881	0.0238248
Atp5h	0.71956	0.000314886
Atp5l	0.759561	0.0171238
Atp5o.1	0.767554	0.00600661
Atp6v1b2	0.449448	0.00639464
Atp6v1g2	0.519182	1.72307e-06
AW209491	1.79647	0.0290616
B630019K06Rik	1.16428	0.0231194
Bfar	1.26741	0.0294394
Bhlhe41	1.35733	0.01341
Blzf1	1.50007	0.0317881
C130071C03Rik	1.13012	0.0487799
Calm1	0.165345	0.049263
Camk2a	-0.422986	0.0115161
Cap1	0.528966	0.0276139
Carmil2	0.96695	0.0487799
Cbln2	2.1375	0.00815524
Cbr1	1.06195	0.035489
Ccdc106	1.50007	0.0146077
Ccdc181	1.77761	0.0156771
Cct7	0.582729	0.0418113
Cdadc1	1.07657	0.0202948
Cdc16	1.14958	0.00447135
Cfl1	0.396053	0.000103493
Chchd2	0.575793	4.92576e-05
Chd5	1.0587	0.01341
Chmp1a	0.833317	0.0339247
Chmp2a	0.792737	0.0159748
Chrm1	0.659272	0.049263
Ckb	0.6632	1.56859e-06
Ckmt1	0.805088	0.0290602
Clk1	0.757871	0.0159748
Clta	0.508047	0.0254529
Cnr1	1.07889	5.96109e-06
Cox14	1.22374	8.92165e-05
Cox5b	0.810774	0.0107884
Cplx1	0.64965	1.02535e-05
Cpt1c	1.04149	0.0417797
Crcp	1.17815	0.0494242
Csnk2b	0.976512	0.00815524
Cst3	-1.46923	3.95059e-23
Ctss	-2.3114	0.0159748
Ctxn1	0.57691	3.27828e-06
Daam1	1.45277	0.0399518
Dcakd	0.67345	0.0399518
Dctn2	0.640672	0.0230442
Dedd2	1.34951	0.0425298
Dnajc27	1.00257	0.0366686
Dnm1	0.721955	5.57006e-16
Dpf2	1.26213	0.0117865
Drap1	0.805989	0.0215393
Dusp6	1.78136	9.72678e-06
Eea1	1.71621	0.00227498
Eif3k	1.05772	0.0236517
Elk1	1.03541	0.049263
Epha3	1.50007	0.0317881
Epha5	-0.468436	0.0178961
Epha7	0.511755	0.026942
Epm2aip1	0.674797	0.0494242
Eprs	0.885965	0.0175511
Eri3	0.75743	0.0117277
Exosc4	1.36257	0.0159573
Exosc9	1.46652	0.0487799
Fahd1	1.79647	0.0290616
Fam103a1	1.18046	0.0420259
Fam131a	0.429684	0.00457621
Fam13c	1.01945	0.0101768
Fam84a	0.979741	1.8393e-06
Fam92a	0.922931	0.0487074
Fkbp1a	0.358377	1.15385e-07
Gabarapl1	0.474757	0.00327677
Gabbr1	0.483845	0.0016715
Gabrd	1.59318	0.035489
Gad1	0.751612	0.0133668
Gad2	1.14393	0.0226954
Gapdh	0.47565	9.69057e-12
Gdi1	0.447172	0.000115913
Gins4	1.91511	0.0384562
Glul	-0.867996	0.00457621
Gm13205	1.99603	0.0446575
Gm42418	-1.89836	2.0031e-238
Gm4631	1.20601	0.0497422
Gm8797	0.564796	0.00262146
Gng3	0.569276	0.00212543
Got1	0.539966	0.0120993
Gpi1	0.633267	0.0024066
Grpel1	1.21714	0.00457621
Hba-a1	-1.65157	3.02437e-23
Hba-a2	-2.8819	0.00659149
Hbb-bs	-1.69716	1.61143e-43
Hbb-bt	-1.78779	3.63796e-05
Hexb	-2.04425	0.00239745
Hint1	0.652077	0.0156771
Hpca	0.242995	0.000388279
Hsp90aa1	0.255408	0.0209637
Hsp90ab1	0.281337	0.00271211
Hspa8	0.388057	0.0129155
Idh3b	0.546143	0.0329086
Igsf8	1.04671	0.0131507
Irf2bp1	1.21598	0.00659161
Josd2	1.46652	0.0487799
Kcnc2	0.921537	0.0191664
Kif5a	-0.966833	0.00249234
Klc1	0.558967	0.00199569
Klf13	-0.99658	0.00868153
Ldhb	0.720199	1.49787e-05
Lrrc73	1.06195	0.035489
Lsm3	1.35252	0.0115161
Maged1	0.421907	0.0225568
Malat1	-0.728516	4.73996e-14
Mapre3	0.563026	0.0499999
Mbp	-1.31437	5.83272e-09
Meg3	-0.53245	1.84263e-23
Mlf2	0.627887	1.27118e-07
Mobp	-1.43705	0.0041816
Morf4l1	0.427604	0.0144095
Mrpl11	0.974005	0.00659149
Mrps16	1.10318	0.0124405
Mrps25	1.09502	0.0377121
mt-Atp6	-1.14126	0
mt-Co1	-1.37572	0
mt-Co2	-1.10761	2.56196e-239
mt-Co3	-0.994962	2.19685e-238
mt-Cytb	-1.29232	1.59518e-293
mt-Nd1	-1.23517	2.2237e-245
mt-Nd2	-1.25033	8.53294e-111
mt-Nd3	-1.4691	7.70985e-36
mt-Nd4	-1.2645	6.79581e-224
mt-Nd5	-1.44547	6.35581e-27
Myl6	0.717965	0.000957737
Nap1l5	0.623898	0.000195747
Ncdn	0.308344	1.90106e-05
Ndrg3	0.382763	0.0153357
Ndufa11	0.95231	0.00457621
Ndufa2	1.01929	7.76529e-06
Ndufa4	0.469924	0.0159748
Ndufa5	0.84658	0.00249234
Ndufb6	1.13974	0.00286455
Ndufb7	1.03541	0.0127535
Ndufs3	0.733377	0.01341
Neurod6	1.39249	5.21265e-11
Nfu1	1.40054	0.00528485
Nhp2	0.954639	0.0366686
Nptn	0.333597	0.00711271
Nr4a3	1.50769	9.81335e-05
Nrgn	0.179717	0.0342693
Nsf	0.334499	0.015813
Nudcd3	0.824779	0.00813038
Otub1	0.4697	0.0313643
Paxx	1.46445	0.00868153
Pcdh20	1.1964	0.00659149
Pcdh9	0.996031	0.0111358
Pfdn5	0.745859	2.60475e-05
Pfn1	0.409084	0.00201994
Pgam1	0.45876	0.0123338
Pgk1	0.626721	4.99592e-05
Phkg2	1.30415	0.035489
Phyhip	0.538866	0.0489221
Plp1	-0.860736	1.9109e-13
Pls3	0.674514	0.00327677
Pnmal2	0.601314	0.00639464
Polr2g	1.23704	0.000216439
Pop5	0.893085	0.0489518
Ppa1	0.921837	0.0242503
Ppia	0.297952	0.0032297
Ppp2r1a	0.426417	0.00372544
Ppp3ca	-0.128622	0.0162606
Ppp3r1	0.198381	0.0483754
Pqbp1	1.0902	0.0463269
Prdm8	1.822	0.00659149
Prdx2	0.67784	0.00227498
Prkar1b	0.520371	0.0146077
Prkcg	0.299588	0.000820576
Prpf31	1.34395	0.0350904
Psmb5	0.692043	0.0497422
Psmc3	0.694512	0.0294394
Psmd2	0.900004	0.00680552
Psmd4	0.88789	0.0367198
Ptgds	-1.12473	0.00832451
Ptms	0.430872	5.75643e-07
Pvalb	1.21658	0.0056826
Qdpr	0.841738	0.0374702
Rab3a	0.810079	5.21265e-11
Rap2b	0.96695	0.00639464
Rbm5	0.665497	0.0342693
Rex1bd	1.47805	0.000103493
Rnf187	0.506062	0.00603742
Rnf20	1.28284	0.0056826
Rpa2	1.77761	0.0156771
Rph3a	1.00923	0.0202948
Rpl27a	0.456271	0.049263
Rpl3	0.449076	0.0056826
Rpl5	0.48031	0.0222936
Rpl8	0.886034	7.71773e-09
Rplp1	0.337453	0.0317881
Rpsa	0.455339	0.000189587
Rrp1	0.787103	0.000760614
Rtl8a	0.669833	0.00333385
Rwdd2a	1.77761	0.000957737
Rxrb	0.931231	0.049263
Sae1	0.977653	0.0494242
Sdhb	0.856767	0.00651564
Selenom	0.585675	0.0330049
Selenow	0.576022	1.57065e-20
Sh3bgrl3	0.584963	0.0129675
Sh3bp5	0.877636	0.00117417
Shoc2	1.28434	0.00659697
Sin3b	0.797754	0.017749
Skil	-0.777911	0.049263
Slc19a2	1.84472	0.0120452
Slc1a2	-0.584963	0.0171351
Slc25a12	0.716207	0.00457621
Slc6a1	0.858528	0.00105164
Smarcc2	0.656578	0.00488806
Smdt1	0.971449	0.0099615
Snapin	1.51267	0.00826453
Sncb	0.802494	6.41496e-09
Snrpd1	1.33325	0.00457621
Snx15	1.07784	0.0366686
Spns1	1.32277	0.0136274
Spred2	1.23704	0.0159748
Sqstm1	0.83849	4.00132e-06
Srf	1.30117	0.0294394
Supt5	0.713477	0.0180385
Suv39h1	2.45943	0.00262146
Syngr1	0.695798	0.032993
Taldo1	0.848769	0.0045248
Tcp1	0.710291	0.0487799
Timm22	1.48702	0.0124405
Tmsb10	0.659854	0.00159901
Tpd52l2	1.06301	0.0115161
Tpi1	0.422071	0.0108021
Trim44	-0.677844	0.049263
Ttll1	1.60477	0.0111358
Ttr	-2.64909	0.000219383
Tuba1a	0.414906	0.0110931
Tuba4a	0.728752	9.64044e-06
Tubb4a	0.367168	0.0497422
Ubb	0.417719	0.0101275
Ube2h	1.1852	0.00249234
Uchl1	0.389042	0.035782
Ucp2	-1.8645	0.0446563
Uqcc2	0.921263	0.0156771
Uqcc3	2.23704	0.00906683
Uqcr10	0.633929	0.0338908
Vps26b	0.805989	0.0215393
Vsnl1	0.348148	0.00378653
Vstm2a	1.42467	0.000113323
Wasf1	0.375631	0.0221319
Wbp2	0.498797	0.0492214
Wdr89	1.44349	0.00230722
Wfs1	0.440573	0.0133285
Yipf2	1.99603	0.0446575
Ypel5	0.63697	0.0133285
Ywhah	0.201036	0.0283567
Ywhaz	0.412008	2.79146e-07
Zfp697	2.04439	0.0115161
Zfp945	1.95693	0.0156771
Zwint	0.40821	0.0335922
