# Supplementary material for: A method to analyze gene expression profiles from hippocampal neurons electrophysiologically recorded in vivo
Source: Front Neurosci. 2024 Apr 17;18:1360432. doi: 10.3389/fnins.2024.1360432 (PMC11061373; doi:10.3389/fnins.2024.1360432)
Supplement: Supplementary file 2 [file Data_Sheet_2.XLS]

## Sheet: metagene_list_25
Gene	metagene
Mrpl15	1
Pcmtd1	1
Amer3	1
Ercc5	1
1700066M21Rik	1
Nif3l1	1
Orc2	1
Carf	1
Ccnyl1	1
Atg16l1	1
Rnpepl1	1
Clasp1	1
Dyrk3	1
Eif2d	1
Cntn2	1
Mdm4	1
Ddx59	1
Trmt1l	1
Rgl1	1
Smg7	1
Stx6	1
Gpr161	1
Aldh9a1	1
Dcaf8	1
Coq8a	1
Rab3gap2	1
Ints7	1
Ehmt1	1
Traf2	1
Fam163b	1
Miga2	1
Ntmt1	1
1110008P14Rik	1
Rabepk	1
Strbp	1
Nup160	1
Stard9	1
Slc30a4	1
Dtwd1	1
Sirpa	1
Tmem230	1
Flrt3	1
Kat14	1
Slc24a3	1
Entpd6	1
Mapre1	1
Manbal	1
Src	1
Ctnnbl1	1
Dnttip1	1
Stau1	1
Kcnb1	1
Tfe3	1
Pim2	1
Hmgb3	1
Pnma3	1
Ubl4a	1
Nhsl2	1
Armcx3	1
Mid2	1
Wnk3	1
Rbbp7	1
4632415L05Rik	1
Hps3	1
Exosc9	1
Gmps	1
Fbxw7	1
Etv3	1
Mrpl24	1
Mtx1	1
Krtcap2	1
Tdrkh	1
Man1a2	1
Clcc1	1
Snx7	1
Asph	1
Fam92a	1
Map3k7	1
Ccl27a	1
Phf24	1
Rgp1	1
Npr2	1
Hint2	1
Erp44	1
Tmem246	1
Inip	1
Plaa	1
Cachd1	1
Mrpl37	1
Tceanc2	1
Zfyve9	1
Gpbp1l1	1
Rnf220	1
Ppih	1
Foxj3	1
Scmh1	1
Nfyc	1
Sf3a3	1
Mtf1	1
Gnl2	1
Mrps15	1
Thrap3	1
Trappc3	1
Adprhl2	1
Eya3	1
Rpa2	1
Zdhhc18	1
Ubxn11	1
Lypla2	1
Mul1	1
Iffo2	1
Zbtb48	1
Rpl22	1
Tmem240	1
Cyp51	1
Cdk5	1
Abcf2	1
Fam53a	1
Wdr1	1
Zfp518b	1
Ccdc149	1
Rbpj	1
Apbb2	1
Slc30a9	1
Exoc1	1
Prdm8	1
Hsd17b11	1
Zfp932	1
Svop	1
1500011B03Rik	1
2610524H06Rik	1
Gpn3	1
Denr	1
Tmem120a	1
Prkrip1	1
Vgf	1
Zscan21	1
Foxk1	1
Smurf1	1
Mios	1
Rpa3	1
2610001J05Rik	1
Fam3c	1
Lrrc4	1
Zfp282	1
Kbtbd2	1
Htra2	1
Mogs	1
Dusp11	1
1600020E01Rik	1
Isy1	1
Slc25a26	1
Mtmr14	1
Jagn1	1
Tmcc1	1
Hnrnpf	1
Tigar	1
Zfp865	1
Cd3eap	1
Smg9	1
Xrcc1	1
Dedd2	1
B9d2	1
Map3k10	1
Actn4	1
Lin37	1
Cebpa	1
Klk8	1
Med25	1
Car11	1
Nsmce3	1
Igf1r	1
Arrdc4	1
Fam174b	1
Ngrn	1
Wdr73	1
Mex3b	1
Plekhb1	1
Rnf121	1
Syt17	1
Eef2k	1
Mapk3	1
Tacc2	1
Pstk	1
Ptdss2	1
Ap2a2	1
Dhcr7	1
Rnf146	1
Tbc1d32	1
Anapc16	1
Specc1l	1
Cdc34	1
Cirbp	1
Dapk3	1
Cactin	1
Tdg	1
Glt8d2	1
Hcfc2	1
Washc3	1
Dusp6	1
Thap2	1
Dyrk2	1
Mars	1
Gls2	1
Zfp358	1
Efnb2	1
Abhd13	1
Tti2	1
Purg	1
Sorbs2	1
Wwc2	1
March1	1
Lzts1	1
Pbx4	1
Tmem59l	1
Lsm4	1
Tmem38a	1
Rnf150	1
N4bp1	1
Chd9	1
Car7	1
E2f4	1
Ranbp10	1
Terf2	1
Dhx38	1
Fuk	1
Rfwd3	1
Zfp1	1
Mlycd	1
Hsdl1	1
Tldc1	1
Zdhhc7	1
Mthfsd	1
Slc7a5	1
Afg3l1	1
Taf5l	1
Nrp1	1
Abhd6	1
3830406C13Rik	1
Fam149b	1
Actr8	1
Spcs1	1
Dph3	1
Txndc16	1
Ngdn	1
Jph4	1
Rabggta	1
Zmym5	1
Micu2	1
Fgf9	1
Cdadc1	1
Fdft1	1
Hmbox1	1
Ints9	1
Rhobtb2	1
Lrch1	1
Klf5	1
Ednrb	1
Dync2h1	1
Cep295	1
Chordc1	1
Ubl5	1
Ilf3	1
Tmed1	1
Prdm10	1
C2cd2l	1
Rdx	1
Acat1	1
Hmg20a	1
Ppcdc	1
Dennd4a	1
Aph1c	1
Sh3bgrl2	1
Elovl4	1
Chst2	1
Dusp7	1
Rpl29	1
Hemk1	1
Tcta	1
Elp6	1
Oxsr1	1
Csrnp1	1
Ascc2	1
Xbp1	1
Ykt6	1
Nudcd3	1
Nacad	1
Adcy1	1
Igfbp3	1
Cct4	1
Bcl11a	1
Pnpt1	1
Slu7	1
Gm39822	1
Zfp672	1
Sh3bp5l	1
Tom1l2	1
Zfp286	1
Eif4a1	1
Elp5	1
Pelp1	1
Med31	1
Ankfy1	1
Ccdc92b	1
Mnt	1
Inpp5k	1
Eral1	1
Nlk	1
Fam58b	1
Ddx52	1
Akap1	1
Xylt2	1
Cacnb1	1
Mien1	1
Casc3	1
Cyb561	1
Smarcd2	1
Tex2	1
Cog1	1
Nup85	1
Slc25a19	1
Unk	1
Ubald2	1
Baiap2	1
Actg1	1
Alyref	1
Sirt7	1
Gtpbp4	1
Dusp22	1
Txndc5	1
Lman2	1
2010111I01Rik	1
Zfp729a	1
Clptm1l	1
Ccdc127	1
Rfesd	1
Zcchc9	1
Pde8b	1
Rad17	1
Pik3r1	1
Htr1a	1
Mier3	1
Ldah	1
Rdh14	1
Cmpk2	1
Gm9866	1
Eipr1	1
Cbll1	1
2700097O09Rik	1
Sos2	1
Psma3	1
Mthfd1	1
Hspa2	1
Dnal1	1
Bbof1	1
Spata7	1
Glrx5	1
Nup155	1
Brix1	1
Rad1	1
Otulin	1
Polr2k	1
Kcnk9	1
Slc45a4	1
Tsta3	1
Exosc4	1
Hgh1	1
Hsf1	1
Cbx7	1
Srebf2	1
Pacsin2	1
Ttll1	1
Mapk8ip2	1
Prickle1	1
Cacnb3	1
Nr4a1	1
Mettl22	1
Tmem186	1
Usp7	1
Pdxdc1	1
Mpv17l	1
Pi4ka	1
Lztr1	1
Dgcr14	1
Ufd1	1
Fbxo45	1
Fyttd1	1
Umps	1
Gsk3b	1
Qtrt2	1
Gtpbp8	1
Cldnd1	1
Tiam1	1
Ifnar1	1
Dscam	1
Prdm15	1
Scaf8	1
Chd1	1
Spaca6	1
Zfp943	1
Spsb3	1
Zfp523	1
Hnrnpm	1
Zbtb22	1
Slc39a7	1
Pbx2	1
Lsm2	1
Vars	1
Polr1c	1
Ttbk1	1
Med20	1
Kat2b	1
Clip4	1
Lclat1	1
Msh2	1
Rprd1a	1
Fam53c	1
Ube2d2a	1
Pcdhb3	1
Diaph1	1
Pcdh1	1
Phax	1
C330018D20Rik	1
Cep192	1
Pias2	1
Ndufv1	1
Rps6kb2	1
Syt12	1
Brms1	1
Rela	1
Atg2a	1
Men1	1
Sf1	1
Lrrc10b	1
Abhd17b	1
Klf9	1
Ermp1	1
Shoc2	1
Ccdc186	1
Fam160b1	1
Lypla1	2
Tmem70	2
Mfsd6	2
Bzw1	2
Trak2	2
Raph1	2
Scg2	2
Trip12	2
Ngef	2
Mterf4	2
BC003331	2
Dnm3	2
Ncstn	2
Ackr1	2
Efcab2	2
Stam	2
Cacfd1	2
Brd3os	2
Ptges2	2
Lrsam1	2
Rbms1	2
Timm10	2
1110051M20Rik	2
Apip	2
Disp2	2
Trp53bp1	2
Ap5s1	2
Pcna	2
Gpcpd1	2
Snrpb2	2
Polr3f	2
Gzf1	2
Pkig	2
Arfgef2	2
Gnas	2
Psma7	2
Cables2	2
Dnajc5	2
Fhl1	2
Mtm1	2
Brcc3	2
Phf8	2
Snx16	2
Tbl1xr1	2
Mrpl47	2
Bbs7	2
Slitrk3	2
Mef2d	2
2810403A07Rik	2
Dbt	2
Slc35a3	2
Dnttip2	2
H2afz	2
Coq3	2
Fut9	2
Hook1	2
Ndc1	2
Zcchc11	2
Atpaf1	2
Nsun4	2
Ythdf2	2
Pnrc2	2
Mrto4	2
Zbtb17	2
Slc25a33	2
Rer1	2
Slc35e2	2
Tmem128	2
Tapt1	2
Sel1l3	2
Tmem33	2
Atp8a1	2
Gabrb1	2
Nfxl1	2
Uba6	2
Hnrnpd	2
Lin54	2
Lrrc8d	2
Gak	2
Coro1c	2
2410131K14Rik	2
Mkrn1	2
Smyd5	2
Hmces	2
Chchd4	2
Cntn4	2
Nop2	2
Rhno1	2
Recql	2
Tmtc1	2
Chmp2a	2
Zfp780b	2
Rbm42	2
Zfp715	2
Lysmd4	2
Mrpl17	2
Mob2	2
Sar1a	2
Cnot2	2
Cnpy2	2
Dnajc14	2
Dcun1d2	2
Pcm1	2
Ing2	2
BC030500	2
Msmo1	2
Fbxw9	2
Lonp2	2
Herpud1	2
Chtf8	2
Nup133	2
Coa6	2
Eaf1	2
Gpr137c	2
Pspc1	2
Fndc3a	2
Wbp4	2
Fam76b	2
Ube4a	2
AU019823	2
Fdxacb1	2
Cib2	2
Imp3	2
Trip4	2
Herc1	2
Hmgcll1	2
Slc25a36	2
Mrpl3	2
Setd2	2
Ubp1	2
Sec22c	2
Rnf185	2
Canx	2
Rad50	2
Map2k3	2
Myh10	2
Cpd	2
Nf1	2
Usp32	2
Ska2	2
Nfe2l1	2
Pgs1	2
Net1	2
Adarb2	2
Slc22a23	2
6720427I07Rik	2
Pdcd6	2
Ap3b1	2
Smc6	2
Trappc12	2
Prkar2b	2
Arl4a	2
Zfp277	2
G2e3	2
Hectd1	2
Snapc1	2
Adck1	2
Flrt2	2
Cinp	2
Crip2	2
Slc25a32	2
Adamts20	2
Cpped1	2
Klhl24	2
Parl	2
Ccdc58	2
Cd200	2
Tmem50b	2
Rcan1	2
Hcfc1r1	2
Hagh	2
Taf11	2
Fance	2
Zfp952	2
Dhx16	2
Vegfa	2
Nfya	2
Cebpz	2
Rhoq	2
Jcad	2
Dcp2	2
Tmed7	2
Hsd17b4	2
Synpo	2
Ptpn2	2
Mapk4	2
Cxxc1	2
Smad2	2
Ier3ip1	2
Timm21	2
Mrpl21	2
Ankrd13d	2
Mus81	2
Sssca1	2
Znhit2	2
Map4k2	2
Ttc9c	2
Ccdc86	2
Atrnl1	2
Tcea1	3
Plekhb2	3
Cox5b	3
Actr1b	3
Coa5	3
Eif5b	3
Rpl31	3
Aamp	3
Cdk5r2	3
Atg9a	3
Mrpl44	3
Ilkap	3
Ndufa10	3
Kif1a	3
Tmcc2	3
Rbbp5	3
Snrpe	3
Zc3h11a	3
Adora1	3
Dcaf6	3
Ufc1	3
Usf1	3
Copa	3
Pea15a	3
Stum	3
Srp9	3
Bpnt1	3
Tubb4b	3
Edf1	3
Phpt1	3
Rabl6	3
Bmyc	3
Nacc2	3
Gtf3c5	3
Gle1	3
Sh3glb2	3
Ndufa8	3
Slc25a12	3
Med19	3
Arfgap2	3
Commd9	3
Zfp106	3
Ciao1	3
Ndufaf5	3
Rbck1	3
Bcl2l1	3
Raly	3
Map1lc3a	3
Trp53inp2	3
Romo1	3
Scand1	3
Dlgap4	3
Gdap1l1	3
Dbndd2	3
Zswim1	3
Spata2	3
Stx16	3
Arfgap1	3
Ppdpf	3
Stmn3	3
Pcsk1n	3
Ndufa1	3
Rtl8a	3
Tceal3	3
Fabp5	3
Rpl22l1	3
Ndufb5	3
Hdgf	3
Cct3	3
Trim46	3
Tpm3	3
Them4	3
Cdc42se1	3
Ensa	3
Vps45	3
Rbm8a	3
Chd1l	3
Mmp16	3
Klhl32	3
Ndufb6	3
Chmp5	3
Dcaf12	3
Dctn3	3
Dmac1	3
Txndc12	3
Kti12	3
Eri3	3
5730409E04Rik	3
Ncdn	3
Dlgap3	3
Smim12	3
Eif3i	3
Tmem234	3
Kpna6	3
Srsf4	3
Ahdc1	3
Wdtc1	3
Syf2	3
Hp1bp3	3
Capzb	3
Igsf21	3
Srm	3
Ube4b	3
Prkcz	3
Gabrd	3
Rbm48	3
Agap3	3
Mapre3	3
Snx17	3
Nrbp1	3
Nat8l	3
Ablim2	3
Uchl1	3
Cplx1	3
Golga3	3
Pitpnb	3
Sart3	3
Unc119b	3
Mlec	3
Rplp0	3
Cit	3
Wsb2	3
Tesc	3
Rph3a	3
Rhof	3
Kmt5a	3
Sbds	3
Clip2	3
Znhit1	3
Pop7	3
Gnb2	3
Actl6b	3
Tecpr1	3
Bud31	3
Mtus2	3
Hmgb1	3
N4bp2l1	3
Klhdc10	3
Plxna4	3
Exoc4	3
Bpgm	3
Usp39	3
Rab7	3
Plxna1	3
Mrps25	3
Eif4e3	3
Eno2	3
Usp5	3
Mlf2	3
Cops7a	3
Mrpl51	3
Fkbp4	3
Myadm	3
Ube2s	3
Ccdc106	3
Ube2m	3
Meis3	3
Calm3	3
Snrpd2	3
Tomm40	3
Irgq	3
Gsk3a	3
Bckdha	3
Hnrnpul1	3
Sertad1	3
Ttc9b	3
Eif3k	3
Capns1	3
Usf2	3
Lrp3	3
Shank1	3
Akt1s1	3
Pnkp	3
Ptov1	3
Ap2a1	3
Nosip	3
Apba2	3
Fam189a1	3
Vps33b	3
Stim1	3
Lmo1	3
Mical2	3
Dcun1d3	3
Crym	3
Cog7	3
Aldoa	3
Sephs2	3
Bckdk	3
Pwwp2b	3
Caly	3
Cend1	3
Slc25a22	3
Dusp8	3
Ifitm10	3
Ppp1r14c	3
Gm20300	3
E130307A14Rik	3
Foxo3	3
Ank3	3
Smarcb1	3
S100b	3
Fam207a	3
Pfkl	3
Palm	3
Mbd3	3
Abhd17a	3
Zbtb7a	3
Matk	3
Dohh	3
Aes	3
Nuak1	3
Rab21	3
Ctdsp2	3
Arhgef25	3
Ddit3	3
Cers4	3
Polb	3
Ikbkb	3
Brf2	3
Mak16	3
Mfhas1	3
Ncan	3
Slc25a42	3
Crtc1	3
Ell	3
Ssbp4	3
Jund	3
Mast3	3
Rpl18a	3
Ocel1	3
Babam1	3
Sin3b	3
Nfix	3
Mast1	3
Prdx2	3
Wdr83os	3
Fto	3
Polr2c	3
Ripor1	3
Carmil2	3
Cox4i1	3
Fbxo31	3
Banp	3
Ankrd11	3
Spg7	3
Rhou	3
Exoc8	3
Gng2	3
Mrps16	3
Ppif	3
Tkt	3
Chd8	3
Psmb5	3
Dcaf11	3
Elp3	3
Phyhip	3
Dmtn	3
Dnajc15	3
Uchl3	3
Cln5	3
Eif3g	3
Cdc37	3
Cdkn2d	3
Arhgap32	3
Nrgn	3
Tbrg1	3
Vps11	3
Lingo1	3
6030419C18Rik	3
Larp6	3
Tle3	3
Anp32a	3
Map2k5	3
Pdcd7	3
Oaz2	3
Tpm1	3
Fam81a	3
Rfx7	3
Cox7a2	3
Morf4l1	3
Twf2	3
Dcaf1	3
Impdh2	3
Ip6k2	3
Uqcrc1	3
Tma7	3
Smarcc1	3
Acaa1a	3
Slc35e4	3
Cabp7	3
Nf2	3
Ap1b1	3
Rasl10a	3
Mgat1	3
Cdkn2aipnl	3
Nt5m	3
Alkbh5	3
Smcr8	3
Rnf112	3
Cenpv	3
Gas7	3
Borcs6	3
Kcnab3	3
Chd3	3
Polr2a	3
Mink1	3
Spns2	3
Sgsm2	3
Rpa1	3
Prpf8	3
Abr	3
Ankrd13b	3
Myo18a	3
Flot2	3
Aldoc	3
Pigs	3
Rab11fip4	3
Asic2	3
Sept4	3
Vezf1	3
Ppp1r9b	3
Snx11	3
Mrpl10	3
Epop	3
Rpl23	3
Smarce1	3
Krt10	3
Eif1	3
Kat2a	3
Rab5c	3
Mpp3	3
Mpp2	3
Hdac5	3
Slc25a39	3
Rprml	3
Mapt	3
Limd2	3
Ddx42	3
Psmc5	3
Fam104a	3
Mrps7	3
Grb2	3
Ten1	3
Rbfox3	3
Arhgdia	3
Anapc11	3
Psma2	3
Trim27	3
Gadd45g	3
Diras2	3
Thoc3	3
Cltb	3
Gprin1	3
Sncb	3
Unc5a	3
Prelid1	3
Klhl3	3
Habp4	3
Ndufs6	3
Tppp	3
Ptcd2	3
Map1b	3
Srek1ip1	3
Odc1	3
Eapp	3
Npc2	3
Eif2b2	3
Ddx24	3
D430019H16Rik	3
Setd3	3
Ckb	3
Klc1	3
Tmem121	3
AC163032.1	3
Oxct1	3
Zfp622	3
Zfp706	3
Trappc9	3
Lynx1	3
Ly6h	3
Puf60	3
Bop1	3
Txn2	3
Eif3d	3
Cby1	3
Josd1	3
Gtpbp1	3
Tab1	3
Rps19bp1	3
Tnrc6b	3
Mkl1	3
Rangap1	3
Aco2	3
Polr3h	3
Pmm1	3
Smdt1	3
Nup50	3
Fam19a5	3
Ppp6r2	3
Ncaph2	3
Cdip1	3
Ubald1	3
Clec16a	3
Camk2n2	3
2510009E07Rik	3
Bdh1	3
Tnk2	3
N6amt1	3
Sod1	3
Ets2	3
Wrb	3
Flywch1	3
Abca3	3
Caskin1	3
Rab26	3
Ndufb10	3
Tsr3	3
Stub1	3
Arhgdig	3
Syngap1	3
Nudt3	3
D17Wsu92e	3
Snrpc	3
Fkbp5	3
Daxx	3
Pfdn6	3
Rxrb	3
Ehmt2	3
Gnl1	3
Mrps18a	3
Satb1	3
Ubxn6	3
Sema6b	3
Tnfaip8l1	3
2410015M20Rik	3
Ndufa11	3
Clpp	3
Gtf2f1	3
Fbxl17	3
Ralbp1	3
Ndufv2	3
Fam98a	3
Sap130	3
Camk4	3
Jakmip2	3
Sec11c	3
Cndp2	3
Aip	3
Mrpl11	3
Trmt112	3
Cox8a	3
Mark2	3
2700081O15Rik	3
Wdr74	3
Polr2g	3
Eef1g	3
Pi4k2a	3
Arl3	3
Atp6v1h	4
Rab23	4
Tex30	4
Cflar	4
Cnot9	4
Slc4a3	4
Capn10	4
Bok	4
Plekha6	4
Rnpep	4
Csrp1	4
Phlda3	4
Qsox1	4
Mpzl1	4
Atf6	4
Susd4	4
Iars2	4
Cd34	4
Frmd4a	4
Arhgap21	4
Acbd5	4
Zmynd19	4
Mrpl41	4
Nelfb	4
Qsox2	4
Spout1	4
Crat	4
Asb6	4
Tor1a	4
Nup214	4
Plpp7	4
Prrc2b	4
Arl5a	4
Arl6ip6	4
Selenoh	4
Phf21a	4
Meis2	4
Ndufaf1	4
Gatm	4
Tmem87b	4
Nop56	4
4930402H24Rik	4
Chgb	4
Ralgapa2	4
Acss1	4
Ninl	4
Prex1	4
Zfp512b	4
Tcea2	4
Timm17b	4
Ndufb11	4
Rbm10	4
Aifm1	4
Tbl1x	4
Nono	4
Hsd17b10	4
Phka2	4
Gyg	4
Dnajc19	4
Rsrc1	4
B3galnt1	4
Sh3d19	4
Prcc	4
Isg20l2	4
Gpatch4	4
Arhgef2	4
Gba	4
S100a16	4
Scnm1	4
Prkab2	4
Wdr77	4
Ampd2	4
Fam102b	4
S1pr1	4
Dph5	4
Slc30a7	4
Ndst4	4
Gar1	4
Sh3glb1	4
Gm11808	4
Necab1	4
Fbxo10	4
Aldh1b1	4
Tex10	4
Rnf20	4
Abca1	4
Ptpn3	4
Prpf4	4
Osbpl9	4
Med8	4
Rnf19b	4
Pum1	4
Minos1	4
Fbxo2	4
Pex14	4
Pik3cd	4
Park7	4
Plekhg5	4
Plekhn1	4
Crot	4
Tmub1	4
Gtf3c2	4
Htt	4
Anapc4	4
Smim20	4
Tbc1d1	4
Klhl5	4
Utp3	4
Cox18	4
Pkd2	4
Gtpbp6	4
Fbrsl1	4
Sgsm1	4
Kctd10	4
Nos1	4
Atp6v0a2	4
Baz1b	4
Plod3	4
Ap1s1	4
Tsc22d4	4
Mad1l1	4
Rnf6	4
Cdk8	4
N4bp2l2	4
Impdh1	4
Ahcyl2	4
Tmem209	4
Cntnap2	4
Fam13a	4
Rnf103	4
Bola3	4
Tet3	4
Spr	4
Rab11fip5	4
Rpn1	4
Mgll	4
Cfap100	4
Tmem43	4
Xpc	4
Foxp1	4
Setd5	4
Prrt3	4
Emc3	4
Prmt8	4
Cmas	4
Ppfibp1	4
Mboat7	4
Zfp444	4
Eml2	4
Rtn2	4
Zfp235	4
Zfp61	4
Timm50	4
Sirt2	4
Nucb1	4
Cyth2	4
Idh2	4
Iqgap1	4
Homer2	4
Hdgfl3	4
Sh3gl3	4
Ric3	4
St5	4
Xylt1	4
9030624J02Rik	4
Cdipt	4
Zfp553	4
Glrx3	4
Jakmip3	4
Nap1l4	4
Sgk1	4
Fam229b	4
Cdk19	4
Cd164	4
Atg5	4
Lims1	4
Vps26a	4
Ccar1	4
Reep3	4
Dip2a	4
Adarb1	4
Klf16	4
Izumo4	4
Thop1	4
Tmpo	4
Ptprr	4
Tbc1d30	4
Xpot	4
Ppm1h	4
Dtx3	4
Rps26	4
Naxd	4
Pcid2	4
Tmco3	4
Hgsnat	4
Hmgb2	4
Spock3	4
Mau2	4
Cope	4
Fcho1	4
Zfp617	4
Cherp	4
Mmaa	4
D8Ertd738e	4
Rad23a	4
Trir	4
Dhps	4
Siah1a	4
Arl2bp	4
Csnk2a2	4
Cmtm4	4
Pard6a	4
Prmt7	4
Zfp90	4
Wwp2	4
Vac14	4
Cdh13	4
Acta1	4
Cog2	4
Itgb1	4
Bap1	4
Ankrd28	4
Mettl17	4
Ipo4	4
Atp8a2	4
Wdfy2	4
Spry2	4
Cldn10	4
Dnajc3	4
Dcun1d5	4
Gpr83	4
Zfp266	4
Pin1	4
Dnm2	4
Prkcsh	4
Zfp653	4
Ei24	4
Cadm1	4
Rbm7	4
Etfa	4
Edc3	4
Dpp8	4
Zfp949	4
Slc9a9	4
Dnajc13	4
Nudt16	4
Tmem115	4
Nprl2	4
Klhl18	4
Glb1	4
Rbms3	4
Tmem42	4
Morc2a	4
Rnf215	4
Wdpcp	4
Ahsa2	4
Tenm2	4
Ublcp1	4
Rufy1	4
Tnip1	4
Anxa6	4
Fam114a2	4
Guk1	4
Mief2	4
Efnb3	4
Arrb2	4
Med11	4
Lyrm9	4
Aatf	4
Car4	4
Bcas3	4
Nme2	4
Cbx1	4
Cdk5rap3	4
Tbkbp1	4
Rara	4
Stat3	4
Tubg2	4
Eftud2	4
Fmnl1	4
Smurf2	4
Fbf1	4
Usp36	4
Timp2	4
Lyst	4
Hist1h1c	4
BC005537	4
Ptpdc1	4
Grk6	4
Ddx46	4
Golm1	4
Arsb	4
Gfm2	4
Arhgef28	4
Nln	4
Parp8	4
Efr3b	4
Twistnb	4
Fcf1	4
Nek9	4
Alkbh1	4
Slirp	4
Sel1l	4
Galc	4
Foxn3	4
Atxn3	4
Rcor1	4
Inf2	4
Zfp386	4
Taf2	4
Ptp4a3	4
Ccdc166	4
Mroh1	4
Kifc2	4
Arhgap39	4
Atf4	4
Tob2	4
Tbc1d22a	4
Mfsd5	4
Zfp597	4
Abat	4
Thpo	4
Hacd2	4
Iqcb1	4
Alcam	4
Cpox	4
Rwdd2b	4
Qk	4
Igf2r	4
1600012H06Rik	4
Kctd5	4
Mapk8ip3	4
Jmjd8	4
Mdga1	4
Pla2g7	4
Pex6	4
Mpnd	4
Kdm4b	4
Srsf7	4
Epas1	4
Garem1	4
Brd8	4
Dnajc18	4
Fgf1	4
Myo5b	4
Pqlc1	4
Zdhhc24	4
Mrpl49	4
Zfpl1	4
Ppp2r5b	4
Bad	4
Cep78	4
Ak3	4
Ranbp6	4
Ablim1	4
Rb1cc1	5
Arfgef1	5
Prex2	5
Kcnq5	5
Cnot11	5
Tpp2	5
Gtf3c3	5
Klf7	5
Map2	5
Usp37	5
Dis3l2	5
Gigyf2	5
Zcchc2	5
Zranb3	5
Thsd7b	5
Slc41a1	5
Glrx2	5
Xpr1	5
Slc19a2	5
Pogk	5
Uap1	5
Pigm	5
Akt3	5
Desi2	5
Tfb2m	5
Enah	5
Syt14	5
Prpf18	5
Phyh	5
Itga8	5
Commd3	5
Gpsm1	5
Med22	5
Surf1	5
Ralgds	5
Kyat1	5
Fnbp1	5
St6galnac4	5
St6galnac6	5
Hspa5	5
Gsn	5
Dab2ip	5
Mrrf	5
Galnt13	5
Nr4a2	5
Baz2b	5
Stk39	5
Mettl8	5
Ttc30b	5
Ckap5	5
Arhgap1	5
Dgkz	5
Gm13889	5
Alkbh3	5
Elp4	5
Bahd1	5
Ltk	5
Rpap1	5
Mapkbp1	5
B2m	5
Shf	5
Zfp661	5
Mrps5	5
Nphp1	5
Mertk	5
Snrpb	5
Mrps26	5
Ddrgk1	5
Plcb4	5
Pygb	5
Snph	5
Zcchc3	5
Pxmp4	5
Pigu	5
Ergic3	5
Tti1	5
Rprd1b	5
Ralgapb	5
Srsf6	5
Pigt	5
Sulf2	5
Ddx27	5
Ube2v1	5
Mocs3	5
Ogfr	5
Wdr45	5
Praf2	5
Gripap1	5
Porcn	5
1810030O07Rik	5
Cfp	5
Rbmx	5
Pnck	5
Dkc1	5
Las1l	5
Fam199x	5
Atg4a	5
Alg13	5
Cdkl5	5
Zfp704	5
Car2	5
Mir124-2hg	5
Fndc3b	5
Phc3	5
Ankrd50	5
Abhd18	5
Rab33b	5
Lhfp	5
Rusc1	5
Thbs3	5
Pmvk	5
Atp8b2	5
Setdb1	5
Tars2	5
Mrps21	5
Sv2a	5
Txnip	5
Atp1a1	5
Rbm15	5
Stxbp3	5
F3	5
Ppa2	5
2410004B18Rik	5
Ssx2ip	5
St6galnac5	5
Fam110b	5
Wwp1	5
Rars2	5
Slc35a1	5
Topors	5
Fam219a	5
Tln1	5
Msantd3	5
Rad23b	5
AI314180	5
Hsdl2	5
Mllt3	5
Pgm2	5
Leprot	5
Pde4b	5
Prkaa2	5
Usp24	5
Lrp8	5
Zswim5	5
Ctps	5
Rragc	5
Map7d1	5
Ago4	5
Ptpru	5
Gmeb1	5
Zfp593	5
Mtfr1l	5
Clic4	5
Zfp46	5
Wnt4	5
Fam43b	5
Nbl1	5
Ubr4	5
Phf13	5
Lrrc47	5
Faap20	5
Acap3	5
Agrn	5
Rundc3b	5
Ube3c	5
Slc30a3	5
Gpn1	5
Depdc5	5
Uvssa	5
Zfyve28	5
D5Ertd579e	5
Bloc1s4	5
Scfd2	5
Srd5a3	5
Adgrl3	5
Sdad1	5
Nup54	5
Cnot6l	5
Cops4	5
Tgfbr3	5
Evi5	5
Mtf2	5
Gm42517	5
Tmem175	5
Chfr	5
Ep400	5
Tfip11	5
Rnft2	5
Kdm2b	5
Abcb9	5
Cdk2ap1	5
Rilpl1	5
Ncor2	5
Scarb1	5
Rabgef1	5
Gtf2ird2	5
Nsun5	5
Zfand2a	5
Cyth3	5
Pms2	5
Nptx2	5
Thsd7a	5
Akr1b3	5
Akr1b10	5
Trim24	5
Ezh2	5
Pdia4	5
Scrn1	5
Nt5c3	5
Vopp1	5
Sema4f	5
Tex261	5
Zfp638	5
Snrnp27	5
Aak1	5
Gfpt1	5
Tpra1	5
Arl6ip5	5
Gpr27	5
Setmar	5
Hdhd5	5
Pex26	5
Iqsec3	5
Cd9	5
Ybx3	5
Hebp1	5
Tm7sf3	5
Klhl42	5
Bicd1	5
Shisa7	5
Peg3	5
Zfp772	5
Ercc2	5
Gemin7	5
Zfp180	5
Paf1	5
Lrfn3	5
4931406P16Rik	5
Cebpg	5
Zfp507	5
Ctu1	5
2410002F23Rik	5
Vrk3	5
Slc17a6	5
Gabrg3	5
Gm44644	5
Snrpa1	5
Selenos	5
Asb7	5
Mrpl46	5
Ap3s2	5
Sec11a	5
Ap3b2	5
Me3	5
Emsy	5
Arfip2	5
Taf10	5
Eri2	5
Fbrs	5
Rnf40	5
Htra1	5
Acadsb	5
Chst15	5
Eef1akmt2	5
Ptpre	5
Mapk1ip1	5
Adgra1	5
Zfp511	5
Brsk2	5
Plekhg1	5
Rmnd1	5
Rgs17	5
Ginm1	5
Samd5	5
Ccdc28a	5
Trmt11	5
Clvs2	5
Zufsp	5
Fyn	5
Hace1	5
Ranbp2	5
Ddit4	5
Sgpl1	5
Cabin1	5
Cnn2	5
Mum1	5
Sf3a2	5
Chst11	5
Appl2	5
Slc6a15	5
Lin7a	5
Zfc3h1	5
Llph	5
Srgap1	5
Fam19a2	5
Coq10a	5
Arhgef18	5
Stxbp2	5
Col4a1	5
Champ1	5
Dlgap2	5
Arhgef10	5
Zmat4	5
Ash2l	5
Ubxn8	5
Dctn6	5
Casp3	5
Zfp866	5
Sugp1	5
Nr2c2ap	5
Isyna1	5
Pgpep1	5
Nr2f6	5
Rab8a	5
Ap1m1	5
Tom1	5
Rfx1	5
Nacc1	5
Asna1	5
Wdr83	5
Phkb	5
Nudt21	5
Slc38a7	5
Pdp2	5
Tmem208	5
Nob1	5
Ddx19a	5
Aars	5
Mphosph6	5
Necab2	5
Cotl1	5
Ctu2	5
Pgbd5	5
Sprtn	5
Ntpcr	5
Ptprg	5
Atxn7	5
Saysd1	5
Adk	5
Kcnma1	5
Zmiz1	5
Pde12	5
Fam208a	5
Sfmbt1	5
Pbrm1	5
Glud1	5
3632451O06Rik	5
Parp2	5
1700123O20Rik	5
Slc22a17	5
Xpo4	5
Ebpl	5
Nefm	5
Cog3	5
Nufip1	5
Naa16	5
Pcdh20	5
Sesn3	5
Endod1	5
Fat3	5
Zfp317	5
Fbxl12	5
Ppan	5
Ecsit	5
Elof1	5
Srpr	5
Nectin1	5
Rnf26	5
Arcn1	5
Bace1	5
Usp28	5
Acsbg1	5
Myo9a	5
Mtfmt	5
Spg21	5
Usp3	5
Vps13c	5
Tmed3	5
Zbtb38	5
Dbr1	5
Stag1	5
Ppp2r3a	5
Cep63	5
Abhd14a	5
Mon1a	5
Qrich1	5
Gpd1l	5
Exog	5
Wdr48	5
Ppp2r3d	5
Urgcp	5
Dbnl	5
Tmed4	5
Ogdh	5
Pus10	5
Mtif2	5
Mapk9	5
Zfp454	5
Larp1	5
Iba57	5
Mrpl55	5
Flcn	5
Rai1	5
Aldh3a2	5
Mpdu1	5
6330403K07Rik	5
Wdr81	5
Vps53	5
Nsrp1	5
Unc119	5
Lig3	5
Heatr6	5
Dhx40	5
Supt4a	5
Utp18	5
Ankrd40	5
Ube2z	5
Socs7	5
Med1	5
Stard3	5
Rnd2	5
Kansl1	5
Tanc2	5
Sox9	5
Gga3	5
Tepsin	5
Aspscr1	5
Rfng	5
Gdi2	5
Carmil1	5
Tdp2	5
Eef1e1	5
Id4	5
Phf2	5
Sfxn1	5
H2afy	5
2210016F16Rik	5
Ctsl	5
Arrdc3	5
Tmem161b	5
Serinc5	5
Hmgcr	5
Nsa2	5
Kif2a	5
Il6st	5
Mrps30	5
Ubxn2a	5
Hs1bp3	5
Asap2	5
Cpsf3	5
Taf1b	5
Grhl1	5
Slc26a4	5
Bcap29	5
Sptssa	5
Srp54a	5
Nemf	5
Tmx1	5
Frmd6	5
Synj2bp	5
Psen1	5
Ptgr2	5
Abcd4	5
Tmed10	5
Eml1	5
Yy1	5
Brf1	5
Btbd6	5
Wdr60	5
Nipbl	5
Nadk2	5
Cdh6	5
Sdc2	5
Rims2	5
Fbxo32	5
Chrac1	5
Arc	5
Them6	5
Maf1	5
Cyhr1	5
Pdgfb	5
Slc25a17	5
Rrp7a	5
Mcat	5
Ttc38	5
Slc2a13	5
Slc38a1	5
Ccnt1	5
Eif4b	5
Csad	5
Myg1	5
Map3k12	5
Tarbp2	5
Hmox2	5
Ntan1	5
Ppm1f	5
Dgcr8	5
Vps8	5
Pak2	5
Poglut1	5
Slc35a5	5
Bbx	5
Dubr	5
Tfg	5
Nit2	5
Crybg3	5
Usp16	5
Urb1	5
Olig1	5
Dopey2	5
Morc3	5
Brwd1	5
Tbp	5
Pdcd2	5
Zfp160	5
Tbc1d24	5
Gfer	5
Ift140	5
Gnptg	5
Cacna1h	5
Haghl	5
AI413582	5
Rnf8	5
Zfp811	5
H2-Ke6	5
Hspa1b	5
2310061I04Rik	5
Mrps18b	5
Trim39	5
Tmem151b	5
Slc35b2	5
Oard1	5
Plcl2	5
Vmac	5
Gpr108	5
Ankrd12	5
Lpin2	5
Dpy30	5
Heatr5b	5
Ndufaf7	5
Gemin6	5
Dhx57	5
Nrxn1	5
Ccny	5
Abhd3	5
3110002H16Rik	5
Aqp4	5
[truncated: 6,463 more rows]
